# Supplementary material for: Tracing the Volatilomic Fingerprint of the Most Popular Italian Fortified Wines
Source: Foods. 2023 May 19;12(10):2058. doi: 10.3390/foods12102058 (PMC10217346; doi:10.3390/foods12102058)
Supplement: Supplementary file 1 [file foods-12-02058-s001.zip]

Archive with 1 entries (1 files):
- foods-2327274-supplementary.pdf
